# Supplementary material for: Targeted transcriptional and proteomic studies explicate specific roles of Bacillus subtilis iturin A, fengycin, and surfactin on elicitation of defensive systems in mandarin fruit during stress
Source: PLoS One. 2019 May 23;14(5):e0217202. doi: 10.1371/journal.pone.0217202 (PMC6532888; doi:10.1371/journal.pone.0217202)
Supplement: S1 Table — (XLSX) [file pone.0217202.s002.xlsx]

## Sheet: Sheet1
S1 Table. Gene-specific primer sequences and amplified products of defense-related and reference genes.
Gene name	Forward (5’à3’) sequences	Reverse (5’à3’) sequences	Amplicon length (bp)
Elongation Factor-1-alpha (EF-1α)	ACATGATTACCGGTGCCTCACA	ACACCAAGGGTGAAAGCAAGCA	133
Glucanase (GLU)	ACCTCCGAAGAATCGCTTCCAA	TGTTTCTCATGGCGGGAACA	160
Chitinase (CHI)	AATGATGAACGATGCCCTGCCA	CCACTTGATGCTGTCTCCAA	151
Phenylalanine ammonia-lyase (PAL)	TAGCCTCAAACAGAACCATAGAAG	GGGCCTAATGGAGAGATCATTG	148
Peroxidase (POD)	AGCCAGGAGACAATGAACAG	TAGTTTCATGGCCAGTTTGGGC	188
Lipoxygenase (LOX)	GTCGTTCTGGAACTTGTCGGCACT	CTGTGATTGCACCAGGCGTCCC	179
1-aminocyclopropane-1-carboxylate synthase 1(ACS1)	TTCGAATCCACTAGGCACAACTT	CAACGCTCGTGAACTTAGGAGA	140
1-aminocyclopropane-1-carboxylate oxidase (ACO)	AAGATGGCCAGTGGATTGATG	TCACCGAGGTTGACAACAATG	61
Pathogenesis-related protein 1 (PR-1)	AACTCGCCTCAAGACTACCT	TGCAACTGTGTCGTTCCATA	88
