# Supplementary material for: Targeted transcriptional and proteomic studies explicate specific roles of Bacillus subtilis iturin A, fengycin, and surfactin on elicitation of defensive systems in mandarin fruit during stress
Source: PLoS One. 2019 May 23;14(5):e0217202. doi: 10.1371/journal.pone.0217202 (PMC6532888; doi:10.1371/journal.pone.0217202)
Supplement: S2 Table — (XLSX) [file pone.0217202.s003.xlsx]

## Sheet: Sheet1
S2 Table. List of unique proteins presenting in fengycin treatment without fungal infection.
No.	Protein name	Peptides	Accession No.*	M.W. (Da)	Biological process
1	(-)-isopiperitenol/(-)-carveol dehydrogenase	MADAPSISLKK	XP_011071713.1	1177.82	menthol biosynthetic process
2	ABC1 family protein	RALTG	XP_002311218.1	516.32	ubiquinone biosynthetic process
3	amino acid transporter protein	LTPAPHLHPRK	GAQ80650.1	1265.57	amino acid transport
4	cell division cycle 48B	VNKSS	NP_001325037.1	535.22	cell division
5	chloroplast NADP-malic enzyme	DPLHNK	AIR93779.1	722.59	malate metabolic process
6	DEAD-box ATP-dependent RNA helicase 2-like	IAGGESLFVTAR	XP_018475968.1	1221.85	mRNA processing
7	glutamate synthase	PVEAK	XP_002501855.1	543.12	glutamate biosynthetic process
8	IRK-interacting protein	SSRVG	XP_002489060.1	505.52	N/A
9	kinesin-like protein KIN-5C	SDAEKLIADMTNLVSK	XP_010654103.1	1750.55	microtubule-based movement
10	mitochondrial brown fat uncoupling protein	MVAGDSK	KVH94853.1	707.38	mitochondrial transmembrane transport
11	pathogenesis-related genes transcriptional activator	TIMEMYK	XP_002946570.1	930.49	defense response
12	peptidoglycan-binding LysM domain-containing protein	NKTAVD	KZV57878.1	647.42	immune response
13	ribosomal protein subunit 4	XPGLTNK	AAT36394.1	698.66	translation
14	type 2 ribosome-inactivating protein SNAIf precursor	GGGYEK	AAC49989.1	609.32	defense response
15	UBX domain-containing protein 7-like	FVTPPPS	XP_010440502.1	742.15	protein binding
16	WRKY transcription factor 118	LPSQATT	AGV75978.1	716.41	transcription
*Reference: The accession numbers can be obtained from NCBI database.
