# Supplementary material for: Targeted transcriptional and proteomic studies explicate specific roles of Bacillus subtilis iturin A, fengycin, and surfactin on elicitation of defensive systems in mandarin fruit during stress
Source: PLoS One. 2019 May 23;14(5):e0217202. doi: 10.1371/journal.pone.0217202 (PMC6532888; doi:10.1371/journal.pone.0217202)
Supplement: S3 Table — (XLSX) [file pone.0217202.s004.xlsx]

## Sheet: Sheet1
S3 Table. List of unique proteins presenting in iturin A treatment without fungal infection.
No.	Protein name	Peptides	Accession No.*	M.W. (Da)	Biological process
1	acetate/butyrate--CoA ligase AAE7	NARQGVR	XP_008366622.2	804.044	glyoxylate cycle
2	adaptin family protein	GTANK	NP_174454.2	490.702	intracellular protein transport
3	agmatine coumaroyltransferase	TMTMAR	BAF97628.1	727.021	defense response
4	amino acid transporter ANTL1	MGNNGASSSSSR	OEL24199.1	1156.2	amino acid transport
5	auxin-responsive protein IAA16-like	KMATMHGEER	XP_002281771.1	1225.36	auxin-activated signaling pathway
6	copalyl diphosphate synthase	QSVNELLDK	ADO61011.1	1045.62	gibberellin biosynthetic process
7	copper-transporting ATPase HMA5	ETMVGNK	XP_006476595.1	779.888	metal ion transport
8	cytochrome P450 709B2	ARAVAR	XP_015633710.1	642.323	stress response
9	DNAJ-like protein	GSNSSS	AAO72705.1	535.321	protein folding
10	fas-associated factor 1-like protein	ECGAGRGPR	NP_001149312.1	956.3	apoptotic process
11	histone H1-like	KPVKETK	XP_009391938.1	826.877	nucleosome assembly
12	lactoylglutathione lyase	MASLSVATILSR	XP_008463044.1	1265.62	metal ion binding
13	LAGLIDADG homing endonuclease	QSIQKNDL	ALA63887.1	944.108	N/A
14	mechanosensitive ion channel 6 -like protein	AASLAMK	KHG01066.1	707.676	transmembrane transport
15	MYST family histone acetyltransferase	NVDKIELGR	XP_005651336.1	1042.8	transcription
16	NAC domain-containing protein 21/22-like	DRPIARR	XP_010904650.1	883.504	auxin-activated signaling pathway
17	NADH dehydrogenase subunit F	VIXGIT	AEH26980.1	666.295	N/A
18	nudix hydrolase 15	DTTMN	XP_009592215.1	581.312	coenzyme A biosynthetic process
19	pectinesterase/pectinesterase inhibitor 21	DTATMD	EMS65303.1	669.265	cell wall modification
20	peptidyl-prolyl cis-trans isomerase CYP65	EEGESKSGK	XP_003558564.1	950.578	protein polyubiquitination
21	peroxidase N1	KVCSGVN	EOX98840.1	762.558	response to oxidative stress
22	PHD finger protein MALE STERILITY 1	GHMVLR	XP_003578202.1	712.564	cellular response to brassinosteroid stimulus
23	phytochrome E	LPFGFFNRK	XP_012830261.1	1126.33	transcription
24	raffinose synthase	DVVGY	KVI06732.1	554.472	response to abscisic acid
25	serine/arginine repetitive matrix protein 1-like	INILQPLLLPK	XP_016731258.1	1262.43	response to oxidative stress
26	stomatal closure-related actin-binding protein 1	TPQAS	XP_010673798.1	504.32	regulation of stomatal movement
27	tip elongation aberrant protein 1	YDARLDQSVGSMSLK	XP_013638867.1	1685.31	cellular protein localization
28	transcription initiation factor IIF alpha subunit family protein	EESSPATK	XP_002322538.2	849.352	transcription
29	Ulp1 protease family, carboxy-terminal domain protein	VMNLTLPR	XP_003612315.1	942.443	N/A
*Reference: The accession numbers can be obtained from NCBI database.
