# Supplementary material for: Targeted transcriptional and proteomic studies explicate specific roles of Bacillus subtilis iturin A, fengycin, and surfactin on elicitation of defensive systems in mandarin fruit during stress
Source: PLoS One. 2019 May 23;14(5):e0217202. doi: 10.1371/journal.pone.0217202 (PMC6532888; doi:10.1371/journal.pone.0217202)
Supplement: S4 Table — (XLSX) [file pone.0217202.s005.xlsx]

## Sheet: Sheet1
S4 Table. List of unique proteins presenting in surfactin treatment without fungal infection.
No.	Protein name	Peptides	Accession No.*	M.W. (Da)	Biological process
1	auxin transport protein BIG-like	FTGSSSXPVR	XP_008379461.1	1069.22	auxin-activated signaling pathway
2	calcium-dependent protein kinase 33	KIGSGR	KZV34889.1	615.863	abscisic acid-activated signaling pathway
3	carboxylic ester hydrolase	ACGAPGVPVLCRR	EEF49897.1	1413.05	N/A
4	cation/H(+) antiporter 18-like	MASNSTVK	KZV31524.1	852.386	monovalent inorganic cation transport
5	chloroplast ADP family protein	EKPKMTTMESMK	XP_002298119.2	1441.82	mitochondrial transport
6	DNA excision repair protein ERCC-3	VAVTAETAR	XP_013890335.1	918.001	transcription
7	dnaJ homolog subfamily B member 6	GGGAIKK	XP_009148212.1	628.433	protein folding
8	double-stranded RNA-binding protein 2	SNLNHK	XP_010653188.1	713.049	RNA-mediated gene silencing
9	G patch domain protein	NADVLGHK	NP_001332260.1	851.415	mRNA splicing
10	multicopper oxidase LPR1-like	MASELLLLAR	XP_010258781.1	1133.06	cellular response to phosphate starvation
11	myb-related protein 3R-1-like	EDSPSPSSDQK	XP_009367916.1	1180.83	transcription
12	pantoate-beta-alanine ligase	QHQSMGGNGI	EOX93962.1	1045.21	pantothenate biosynthetic process
13	pectinesterase/pectinesterase inhibitor 35	FSRVGPSK	XP_008367911.1	878.075	cell wall modification
14	PEPD_MOUSE Xaa-Pro dipeptidase	STEPGLK	XP_003082040.1	731.888	collagen catabolic process
15	ribosomal protein S7	AGIGIRK	AAS65709.1	714.066	translation
16	RING finger protein 150-like	MSVAIAGTTTLR	XP_009628289.1	1218.89	N/A
17	root phototropism protein 2	VCSVMDPLKLSYDAR	XP_017253722.1	1770.01	protein ubiquitination
18	salt overly sensitive 1	SVDEAM	AFD61546.1	653.663	signal transduction
19	tricalbin-3-like	LGDDISIAGSKXSK	XP_008389096.1	1428.41	lipid transport
20	WPP domain-associated protein-like	GESNSMK	XP_003579152.1	752.63	nucleus organization
*Reference: The accession numbers can be obtained from NCBI database.
