# Supplementary material for: Targeted transcriptional and proteomic studies explicate specific roles of Bacillus subtilis iturin A, fengycin, and surfactin on elicitation of defensive systems in mandarin fruit during stress
Source: PLoS One. 2019 May 23;14(5):e0217202. doi: 10.1371/journal.pone.0217202 (PMC6532888; doi:10.1371/journal.pone.0217202)
Supplement: S5 Table — (XLSX) [file pone.0217202.s006.xlsx]

## Sheet: Sheet1
S4 Table. List of unique proteins presenting in each treatment during fungal infection.
No.	Protein name	Peptides	Accession No.*	M.W. (Da)	Biological process
Fengycin co-applied with P. digitatum
	none
Iturin A co-applied with P. digitatum
1	F-box and Leucine Rich Repeat domains containing protein	ESEKNLQAK	EOY08023.1	1042.76	ubiquitin-dependent protein catabolic process
2	two-component response regulator-like APRR2	GSNSC	KHN21028.1	524.149	phosphorelay signal transduction system
Surfactin co-applied with P. digitatum
3	DNA-directed RNA polymerase I subunit rpa1	EVATAALDMK	XP_004249758.1	1062.22	negative regulation of protein localization to nucleolus
*Reference: The accession numbers can be obtained from NCBI database.
