# Supplementary material for: Targeted transcriptional and proteomic studies explicate specific roles of Bacillus subtilis iturin A, fengycin, and surfactin on elicitation of defensive systems in mandarin fruit during stress
Source: PLoS One. 2019 May 23;14(5):e0217202. doi: 10.1371/journal.pone.0217202 (PMC6532888; doi:10.1371/journal.pone.0217202)
Supplement: S6 Table — (XLSX) [file pone.0217202.s007.xlsx]

## Sheet: Sheet1
S5 Table. Lists of unique proteins attaching to CLP-C18 pipette tip.
No.	Protein name	Peptides	Accession No.*	M.W. (Da)
1	ATP-dependent DNA helicase Q-like SIM	SGDETEDMICSSVPHYR	XP_004960267.1	2000.12
2	glycogen debranching enzyme	YFGNDAPWYKDR	XP_013432022.1	1532.23
3	myb-related protein 330	VCESGDNSSCYVR	XP_013659104.1	1532.23
4	A/G-specific adenine DNA glycosylase	MILLLFR	XP_013632165.1	907.567
5	flavin monooxygenase-like protein	KATVSIPR	OAA54389.1	870.733
6	inner membrane protein yieG	NDIDYNLCLNVLK	XP_003176899.1	1595.83
7	ribosome-binding ATPase YchF	SVGLTDYEK	XP_017602863.1	1012.39
8	12-oxophytodienoate reductase 2	YLVCAREK	XP_015643914.1	1037.64
9	beta subunit of RNA polymerase	GNFTELSIKK	YP_002000409.1	1137.63
10	UDP-N-acetylmuramoyl-L-alanyl-D-glutamate--2,6-diaminopimelate ligase	MTTISRWLR	JAT63352.1	1164.6
*Reference: The accession numbers can be obtained from NCBI database.
